# Supplementary material for: Weighted pedigree-based statistics for testing the association of rare variants
Source: BMC Genomics. 2012 Nov 24;13:667. doi: 10.1186/1471-2164-13-667 (PMC3827928; doi:10.1186/1471-2164-13-667)
Supplement: Additional file 22: Figure S6B — The power curves of the family-based collapsing test (variants with frequencies ≤0.005 were collapsed) statistic as a function of the proportion of risk variants at the significance level α = 0.05 in the test under seven settings: unrelated individuals in cases-controls study, nuclear family groups 1 and 2, sib-pair groups 1 and 2 and three generation family groups 1 and 2, assuming a recessive model, a total of 1,800 sampled individuals and a baseline penetrance of 0.01. [file 1471-2164-13-667-S22.zip]

Archive with 1 entries (1 files):
- 1471-2164-13-667-S22.fig
